# Supplementary material for: The oncogenic mutation in the pleckstrin homology domain of AKT1 in endometrial carcinomas
Source: Br J Cancer. 2009 Jun 2;101(1):145–8. doi: 10.1038/sj.bjc.6605109 (PMC2713716; doi:10.1038/sj.bjc.6605109)
Supplement: Supplementary Table 1 [file 6605109x5.xls]

## Sheet: Supplementary Table 1
Supplementary Table 1. The mutational status of PTEN, PIK3CA, K-Ras and AKT1
in a panel of endometrial carcinomas.
A. Clinical samples									B. Cell Lines
No.	PTEN	(Mutated Exons)	PIK3CA	K-Ras	AKT1	Histology	Grade	Stage	No.	PTEN	Mutated Exons	PIK3CA	K-Ras	AKT1	Histology
1	Mut	2	WT	WT	WT	Adenosq.		2	AN3CA	MUT	5	WT	WT	WT	Endometrioid
2	WT		WT	WT	WT	Endometrioid	1	3	HHUA	Mut	5, 8	Mut	Mut	WT	Endometrioid
3	Mut	7	Mut	Mut	WT	SCC		1	Ishikawa	MUT	8, 8	WT	WT	WT	Endometrioid
4	Mut	8	Mut	WT	WT	Endometrioid	2	2	KLE	WT		WT	WT	WT	Endometrioid
5	WT		WT	WT	WT	Endometrioid	1	3	RL95-2	MUT	8, 8	WT	WT	WT	Endometrioid
6	WT		WT	WT	WT	Endometrioid	1	1	HEC-1B	WT		Mut	Mut	WT	Endometrioid
7	WT		WT	Mut	WT	Endometrioid	1	3	HEC-6	Mut	4, 8	Mut	WT	WT	Endometrioid
8	Mut	5,8	WT	WT	WT	Adenosq.		3	HEC-50B	WT		WT	WT	WT	Endometrioid
9	Mut	8,8	Mut	WT	WT	Endometrioid	1	1	HEC-59	Mut	2, 7, 7, 7	Mut	WT	WT	Endometrioid
10	WT		WT	WT	Mut	Endometrioid	1	3	HEC-88	Mut	5, 6, 8, 8	Mut	WT	WT	Endometrioid
11	WT		WT	Mut	WT	Endometrioid	1	1	HEC-108	Mut	1, 8	WT	WT	WT	Endometrioid
12	Mut	3,5	Mut	Mut	WT	Endometrioid	2	1	HEC-116	Mut	6, 7	Mut	WT	WT	Endometrioid
13	WT		Mut	WT	WT	Endometrioid	2	2
14	Mut	8	WT	WT	WT	Endometrioid	3	3	Mut; mutant, WT; wild-type, N/A; not available, Mixed; mixed adenocarcinoma
15	WT		WT	WT	WT	Endometrioid	2	3	Adenosq.; adenosquamous carcinoma, SCC; Squamous cell carcinoma
16	WT		WT	WT	WT	Endometrioid	2	4	Mixed; mixed adenocarcinoma, Clear; clear cell adenocarcinoma
17	WT		WT	WT	Mut	Endometrioid	1	1
18	Mut	5	WT	WT	WT	Endometrioid	2	3
19	WT		Mut	Mut	WT	Endometrioid	1	3
20	WT		Mut	WT	WT	Endometrioid	1	1
21	Mut	8	Mut	WT	WT	Endometrioid	2	3
22	Mut	8	WT	WT	WT	Endometrioid	1	2
23	Mut	8	WT	WT	WT	Endometrioid	2	3
24	Mut	7	WT	WT	WT	Endometrioid	1	3
25	Mut	8	Mut	WT	WT	Adenosq.		3
26	Mut	8	Mut	WT	WT	Endometrioid	1	1
27	Mut	1	Mut	WT	WT	Endometrioid	3	4
28	WT		WT	WT	WT	Endometrioid	1	1
29	Mut	5	WT	Mut	WT	Endometrioid	1	3
30	Mut	5	Mut	Mut	WT	Endometrioid	3	4
31	WT		Mut	WT	WT	Endometrioid	1	3
32	WT		WT	WT	WT	Endometrioid	2	1
33	Mut	1,1	Mut	WT	WT	Endometrioid	3	3
34	WT		WT	WT	WT	Endometrioid	1	1
35	Mut	3, 8	WT	WT	WT	Endometrioid	2	1
36	WT		WT	WT	WT	Endometrioid	1	2
37	Mut	8	WT	WT	WT	Endometrioid	1	1
38	Mut	3	WT	WT	WT	Endometrioid	2	1
39	Mut	3	WT	WT	WT	Endometrioid	1	1
40	WT		WT	WT	WT	Endometrioid	2	3
41	WT		WT	WT	WT	Endometrioid	2	3
42	Mut	8	Mut	Mut	WT	Endometrioid	1	3
43	Mut	5,7	Mut	WT	WT	Endometrioid	1	2
44	Mut	7,8	WT	WT	WT	Endometrioid	1	3
45	Mut	6	Mut	WT	WT	Endometrioid	1	1
46	Mut	6	WT	WT	WT	Endometrioid	3	1
47	Mut	6	WT	WT	WT	Mixed		1
48	Mut	5	WT	WT	WT	Endometrioid	1	1
49	Mut	3	WT	WT	WT	Endometrioid	1	1
50	WT		Mut	WT	WT	Endometrioid	1	1
51	WT		WT	WT	WT	Endometrioid	1	1
52	WT		WT	WT	WT	Endometrioid	1	1
53	Mut	5,7	Mut	Mut	WT	Mixed		3
54	Mut	5	WT	WT	WT	Endometrioid	1	1
55	WT		WT	WT	WT	Clear		4
56	WT		Mut	WT	WT	Endometrioid	1	3
57	WT		WT	Mut	WT	Endometrioid	1	4
58	Mut	3,8	Mut	Mut	WT	Endometrioid	1	1
59	WT		Mut	WT	WT	Endometrioid	1	1
60	Mut	6	Mut	WT	WT	Endometrioid	1	1
61	Mut	8	Mut	WT	WT	Endometrioid	3	1
62	WT		WT	WT	WT	Endometrioid	2	1
63	Mut	7,8,8	WT	WT	WT	Endometrioid	2	1
64	WT		WT	WT	WT	Endometrioid	1	2
65	WT		WT	WT	WT	Endometrioid	1	1
66	Mut	8	WT	WT	WT	Endometrioid	2	1
67	WT		WT	WT	WT	Endometrioid	1	2
68	WT		WT	WT	WT	Endometrioid	2	1
69	Mut	7	WT	Mut	WT	Endometrioid	2	1
70	WT		WT	Mut	WT	Endometrioid	2	4
71	Mut	6	WT	WT	WT	Mixed		4
72	Mut	7	WT	WT	WT	Endometrioid	2	4
73	Mut	7	Mut	WT	WT	Endometrioid	1	1
74	Mut	7	Mut	WT	WT	Endometrioid	2	3
75	Mut	5	WT	WT	WT	Endometrioid	2	1
76	Mut	5	WT	Mut	WT	Endometrioid	2	3
77	Mut	1	WT	WT	WT	Endometrioid	1	1
78	WT		WT	WT	WT	Endometrioid	2	1
79	Mut	8	WT	WT	WT	Endometrioid	1	2
80	WT		WT	WT	WT	Endometrioid	1	3
81	Mut	5,8	Mut	Mut	WT	Endometrioid	2	3
82	Mut	5,7	WT	WT	WT	Endometrioid	1	2
83	Mut	6,7	Mut	WT	WT	Endometrioid	3	3
84	WT		WT	WT	WT	Endometrioid	3	3
85	Mut	5	WT	WT	WT	Endometrioid	1	2
86	N/A		N/A	N/A	WT	Endometrioid	2	3
87	N/A		N/A	N/A	WT	Endometrioid	2	3
88	N/A		N/A	N/A	WT	Endometrioid	3	3
89	N/A		N/A	N/A	WT	Endometrioid	2	4

## Sheet: Supplementary Table 2
Supplementary Table 2. The quantitative analysis of DNA methylation of PTEN CpG sites by Sequenom's MassARRAY platform
SampleID	1	2	3	4	6	7	8	9	10	11	12	14	15	16	17	18	19	20	22	23	25	26	28	30	31	32	33	35
PTEN_2 2_CpG_1.2	NA	NA	NA	NA	NA	NA	NA	NA	NA	NA	NA	NA	NA	NA	NA	NA	NA	NA	NA	NA	NA	NA	NA	NA	NA	NA	NA	NA
PTEN_2 2_CpG_3	0.04	0.02	0.02	0.03	0.03	0.03	0.02	0.03	0.04	0.04	0.02	0.02	0.03	0.04	0.02	0.02	0.02	0.02	0.02	0.03	0.02	0.02	0.03	0.03	0.01	0.02	0.03	0.02
PTEN_2 2_CpG_4	0.03	0.02	0.01	0.03	0.04	0.02	0.02	0.03	0.03	0.04	0.04	0.03	0.03	0.02	0.02	0.02	0.02	0.02	0.01	0.02	0.03	0.03	0.03	0.02	0.02	0.03	0.02	0.02
PTEN_2 2_CpG_5.6	0	0	0	0	0	0	0	0	0	0.05	0	0.02	0	0.02	0	0	0	0	0	0	0	0	0	0.01	0.01	0	0	0.01
PTEN_2 2_CpG_7	0	0	0.01	0.03	0.01	0.01	0.02	0.04	0.03	0.09	0.03	0.02	0.03	0.04	0.03	0	0.01	0	0.03	0.04	0.03	0.02	0.01	0.03	0.02	0.06	0.03	0.02
PTEN_2 2_CpG_8	NA	NA	NA	NA	NA	NA	NA	NA	NA	NA	NA	NA	NA	NA	NA	NA	NA	NA	NA	NA	NA	NA	NA	NA	NA	NA	NA	NA
PTEN_2 2_CpG_9	0.01	0.01	0.02	0.01	0.02	0.03	0.02	0.01	0.01	0.02	0.02	0.01	0.02	0.01	0.01	0.02	0.02	0.01	0.01	0.01	0.02	0.02	0.02	0.02	0.01	0.02	0.01	0.01
PTEN_2 2_CpG_10	0.01	0	0.02	0	0.01	0.02	0.03	0.01	0.02	0	0.01	0	0	0.01	0	0	0.01	0.01	0	0	0.01	0.01	0.01	0.02	0	0.01	0.01	0.01
PTEN_2 2_CpG_11	0.07	0.06	0.06	0.04	0.05	0.06	0.04	0.07	0.04	0.07	0.07	0.02	0.05	0.14	0.05	0.05	0.07	0.04	0.05	0.03	0.06	0.05	0.08	0.08	0.06	0.04	0.07	0.08
PTEN_2 2_CpG_12	0.02	0.02	0.01	0.02	0.01	0.01	0.01	0.01	0.02	0.02	0.01	0	0.01	0.02	0.01	0.01	0.02	0.01	0.02	0.02	0.01	0.02	0.02	0.01	0.01	0.02	0.01	0.01
PTEN_2 2_CpG_13	0.5	0.49	0.46	0.47	0.53	0.5	0.49	0.4	0.44	1	0.47	0.57	0.56	0.42	0.43	0.58	0.45	0.49	0.42	0.45	0.42	0.42	0.47	0.47	0.53	0.41	0.44	0.52
SampleID	36	37	38	39	43	44	45	46	47	49	50	53	57	58	60	61	62	63	67	68	69	70	71	72	73	1	0	negative
PTEN_2 2_CpG_1.2	NA	NA	NA	NA	NA	NA	NA	NA	NA	NA	NA	NA	NA	NA	NA	NA	NA	NA	NA	NA	NA	NA	NA	NA	NA	NA	NA	NA
PTEN_2 2_CpG_3	0.02	0.02	0.02	0.02	0.03	0.02	0.03	0.02	0.02	0.02	0.02	0.02	0.03	0.02	0.02	0.01	0.03	0.02	0.04	0.03	0.02	0.03	0.02	0.03	0.02	0.91	0.16	NA
PTEN_2 2_CpG_4	0.02	0.02	0.02	0.03	0.02	0.02	0.02	0.02	0.03	0.02	0.03	0.03	0.02	0.02	0.02	0.02	0.03	0.04	0.03	0.03	0.02	0.02	0.02	0.03	0.03	0.94	0.12	NA
PTEN_2 2_CpG_5.6	0	0	0	0	0	0	0	0	0	0	0.01	0	0	0.01	0	0	0	0	0	0.01	0	0.02	0	0	0	0.75	0.07	NA
PTEN_2 2_CpG_7	0	0.02	0.02	0.02	0.03	0	0.02	0.04	0.03	0.01	0.02	0.02	0.01	0.02	0.02	0.03	0.01	0.01	0.01	0.02	0.02	0.03	0.02	0.03	0	0.59	0.11	NA
PTEN_2 2_CpG_8	NA	NA	NA	NA	NA	NA	NA	NA	NA	NA	NA	NA	NA	NA	NA	NA	NA	NA	NA	NA	NA	NA	NA	NA	NA	NA	NA	NA
PTEN_2 2_CpG_9	0.01	0.01	0	0.02	0.01	0.01	0.02	0.02	0.01	0.01	0.02	0.02	0.01	0.01	0.02	0.01	0.01	0.04	0.01	0.02	0.02	0.02	0.02	0.01	0.02	0.98	0.12	NA
PTEN_2 2_CpG_10	0	0	0.01	0.01	0	0.02	0	0	0.01	0	0.01	0.01	0.01	0.02	0	0	0	0	0.01	0.01	0	0.01	0.02	0.01	0	0.96	0.02	NA
PTEN_2 2_CpG_11	0.08	0.06	0.04	0.05	0.06	0.05	0.06	0.06	0.07	0.06	0.06	0.07	0.07	0.06	0.04	0.06	0.05	0.04	0.06	0.07	0.05	0.04	0.06	0.05	0.06	0.95	0.06	NA
PTEN_2 2_CpG_12	0.01	0.01	0.01	0.01	0.01	0.02	0.02	0.02	0.01	0.02	0.01	0.01	0.02	0.01	0.01	0.01	0.01	0.01	0.02	0.02	0.01	0.02	0.01	0.01	0.01	0.96	0.01	NA
PTEN_2 2_CpG_13	0.42	0.38	0.41	0.43	0.46	0.45	0.48	0.44	0.52	0.49	0.48	0.51	0.46	0.4	0.48	0.4	0.51	0.5	0.43	0.49	0.46	0.46	0.49	0.4	0.49	0.68	0.42	NA
